# Supplementary material for: Active and social life is associated with lower non-social fearfulness in pet dogs
Source: Sci Rep. 2020 Aug 13;10:13774. doi: 10.1038/s41598-020-70722-7 (PMC7426946; doi:10.1038/s41598-020-70722-7)
Supplement: Supplementary file 2 — Supplementary Information 2. [file 41598_2020_70722_MOESM2_ESM.xlsx]

## Sheet: Title Page
Active and social life is associated with lower non-social fearfulness in pet dogs Hakanen, E.1,2, Mikkola, S.1,2, Salonen, M.1,2, Puurunen, J.1,2, Sulkama, S.1,2, Araujo, C.1,2, Lohi, H.*1,2 1Department of Veterinary Biosciences and Department of Medical and Clinical Genetics, University of Helsinki, Helsinki, Finland 2Folkhälsan Research Center, Helsinki, Finland * Corresponding author: Hannes …

## Sheet: Contents
Supplementary Dataset: All pairwise breed differences in fear of fireworks, fear of thunder, and fear of surfaces and heights.
Supplementary Table S8. All pairwise breed differences in fear of fireworks.
Supplementary Table S9. All pairwise breed differences in fear of thunder.
Supplementary Table S10. All pairwise breed differences in fear of surfaces and heights.

## Sheet: SuppTable S8. Fear of fireworks
Suppelementary Table S8. All pairwise breed differences in the fear of fireworks analysis. n = 9 613. All p-values are FDR-controlled. OR = odds ratio, Cl = confidence limit. Significant values are in bold.
Breed contrasts			OR	Lower 95% Cl	Upper 95% Cl	p
Border Collie	vs.	Cairn Terrier	0.4	0.2207	0.725	0.00809659
Border Collie	vs.	Chihuahua	1.785	0.9561	3.331	0.128343
Border Collie	vs.	Smooth Collie	1.058	0.6574	1.703	0.848759
Border Collie	vs.	Rough Collie	0.875	0.5633	1.361	0.645031
Border Collie	vs.	Coton de Tulear	1.141	0.6476	2.01	0.721852
Border Collie	vs.	Spanish Water Dog	1.27	0.8163	1.977	0.383226
Border Collie	vs.	Jack Russell Terrier	0.708	0.43	1.165	0.2613
Border Collie	vs.	Miniature Schnauzer	1.646	1.0486	2.584	0.0629891
Border Collie	vs.	Chinese Crested Dog	1.818	1.0403	3.178	0.0708542
Border Collie	vs.	Golden Retriever	1.136	0.7048	1.83	0.68571
Border Collie	vs.	Labrador Retriever	4.279	2.7476	6.663	0.000445313
Border Collie	vs.	Lagotto Romagnolo	0.783	0.5016	1.223	0.380582
Border Collie	vs.	Lapponian Herder	1.629	1.04	2.553	0.0673821
Border Collie	vs.	Medium size Spitz	0.872	0.5073	1.498	0.700738
Border Collie	vs.	other	1.458	1.0613	2.002	0.0468719
Border Collie	vs.	German Shepherd Dog	3.29	2.1145	5.12	0.000445313
Border Collie	vs.	Mixed breed	0.634	0.4165	0.965	0.0679149
Border Collie	vs.	Shetland Sheepdog	0.985	0.662	1.464	0.958989
Border Collie	vs.	Staffordshire Bull Terrier	1.411	0.8736	2.278	0.245408
Border Collie	vs.	Finnish Lapponian Dog	0.75	0.5151	1.091	0.213347
Border Collie	vs.	Irish Soft Coated Wheaten Terrier	1.009	0.6678	1.523	0.97464
Border Collie	vs.	Miniature Poodle	2.434	1.5284	3.875	0.000863636
Border Collie	vs.	Welsh Corgi Pembroke	0.695	0.3912	1.235	0.305805
Cairn Terrier	vs.	Chihuahua	4.463	2.1336	9.335	0.000445313
Cairn Terrier	vs.	Smooth Collie	2.646	1.4213	4.926	0.0072907
Cairn Terrier	vs.	Rough Collie	2.189	1.2083	3.967	0.0256239
Cairn Terrier	vs.	Coton de Tulear	2.853	1.4313	5.686	0.00879255
Cairn Terrier	vs.	Spanish Water Dog	3.177	1.7499	5.766	0.000445313
Cairn Terrier	vs.	Jack Russell Terrier	1.77	0.9363	3.347	0.144144
Cairn Terrier	vs.	Miniature Schnauzer	4.117	2.2585	7.504	0.000445313
Cairn Terrier	vs.	Chinese Crested Dog	4.547	2.2961	9.004	0.000445313
Cairn Terrier	vs.	Golden Retriever	2.84	1.5251	5.287	0.0038
Cairn Terrier	vs.	Labrador Retriever	10.699	5.9027	19.394	0.000445313
Cairn Terrier	vs.	Lagotto Romagnolo	1.959	1.0775	3.561	0.0580556
Cairn Terrier	vs.	Lapponian Herder	4.075	2.2361	7.425	0.000445313
Cairn Terrier	vs.	Medium size Spitz	2.18	1.1144	4.265	0.0511653
Cairn Terrier	vs.	other	3.645	2.1917	6.061	0.000445313
Cairn Terrier	vs.	German Shepherd Dog	8.228	4.5321	14.938	0.000445313
Cairn Terrier	vs.	Mixed breed	1.586	0.8905	2.823	0.194529
Cairn Terrier	vs.	Shetland Sheepdog	2.462	1.4024	4.323	0.00583735
Cairn Terrier	vs.	Staffordshire Bull Terrier	3.528	1.8935	6.573	0.000445313
Cairn Terrier	vs.	Finnish Lapponian Dog	1.875	1.0854	3.238	0.0526488
Cairn Terrier	vs.	Irish Soft Coated Wheaten Terrier	2.522	1.4235	4.468	0.00527778
Cairn Terrier	vs.	Miniature Poodle	6.086	3.3009	11.22	0.000445313
Cairn Terrier	vs.	Welsh Corgi Pembroke	1.738	0.8654	3.49	0.198182
Chihuahua	vs.	Smooth Collie	0.593	0.3095	1.136	0.192794
Chihuahua	vs.	Rough Collie	0.491	0.2628	0.916	0.054625
Chihuahua	vs.	Coton de Tulear	0.639	0.3127	1.307	0.31194
Chihuahua	vs.	Spanish Water Dog	0.712	0.3806	1.331	0.382486
Chihuahua	vs.	Jack Russell Terrier	0.397	0.2041	0.771	0.0173714
Chihuahua	vs.	Miniature Schnauzer	0.922	0.4915	1.731	0.839549
Chihuahua	vs.	Chinese Crested Dog	1.019	0.5016	2.069	0.972448
Chihuahua	vs.	Golden Retriever	0.636	0.3321	1.219	0.260722
Chihuahua	vs.	Labrador Retriever	2.397	1.2838	4.477	0.0170441
Chihuahua	vs.	Lagotto Romagnolo	0.439	0.2344	0.822	0.0261682
Chihuahua	vs.	Lapponian Herder	0.913	0.4865	1.713	0.823639
Chihuahua	vs.	Medium size Spitz	0.489	0.2434	0.981	0.0851122
Chihuahua	vs.	other	0.817	0.4745	1.406	0.568532
Chihuahua	vs.	German Shepherd Dog	1.844	0.9855	3.449	0.10494
Chihuahua	vs.	Mixed breed	0.355	0.1936	0.652	0.00308108
Chihuahua	vs.	Shetland Sheepdog	0.552	0.3046	0.999	0.0957061
Chihuahua	vs.	Staffordshire Bull Terrier	0.791	0.4126	1.515	0.580551
Chihuahua	vs.	Finnish Lapponian Dog	0.42	0.2355	0.749	0.00969588
Chihuahua	vs.	Irish Soft Coated Wheaten Terrier	0.565	0.3092	1.033	0.11925
Chihuahua	vs.	Miniature Poodle	1.364	0.7187	2.587	0.445849
Chihuahua	vs.	Welsh Corgi Pembroke	0.389	0.1891	0.802	0.0267187
Smooth Collie	vs.	Rough Collie	0.827	0.5128	1.335	0.539773
Smooth Collie	vs.	Coton de Tulear	1.078	0.5948	1.954	0.839549
Smooth Collie	vs.	Spanish Water Dog	1.2	0.7426	1.941	0.56005
Smooth Collie	vs.	Jack Russell Terrier	0.669	0.3932	1.138	0.218658
Smooth Collie	vs.	Miniature Schnauzer	1.556	0.9559	2.532	0.138455
Smooth Collie	vs.	Chinese Crested Dog	1.718	0.9555	3.09	0.130656
Smooth Collie	vs.	Golden Retriever	1.073	0.6432	1.79	0.830722
Smooth Collie	vs.	Labrador Retriever	4.044	2.5024	6.534	0.000445313
Smooth Collie	vs.	Lagotto Romagnolo	0.74	0.4567	1.2	0.312377
Smooth Collie	vs.	Lapponian Herder	1.54	0.9475	2.503	0.146829
Smooth Collie	vs.	Medium size Spitz	0.824	0.4651	1.46	0.60051
Smooth Collie	vs.	other	1.377	0.9542	1.988	0.156481
Smooth Collie	vs.	German Shepherd Dog	3.11	1.9241	5.025	0.000445313
Smooth Collie	vs.	Mixed breed	0.599	0.3789	0.948	0.0599338
Smooth Collie	vs.	Shetland Sheepdog	0.93	0.6002	1.442	0.797786
Smooth Collie	vs.	Staffordshire Bull Terrier	1.333	0.7976	2.229	0.371591
Smooth Collie	vs.	Finnish Lapponian Dog	0.709	0.4663	1.077	0.182675
Smooth Collie	vs.	Irish Soft Coated Wheaten Terrier	0.953	0.6068	1.497	0.862022
Smooth Collie	vs.	Miniature Poodle	2.3	1.3941	3.794	0.00407143
Smooth Collie	vs.	Welsh Corgi Pembroke	0.657	0.3593	1.201	0.260722
Rough Collie	vs.	Coton de Tulear	1.303	0.7397	2.296	0.461649
Rough Collie	vs.	Spanish Water Dog	1.451	0.9296	2.265	0.17604
Rough Collie	vs.	Jack Russell Terrier	0.809	0.4906	1.333	0.509973
Rough Collie	vs.	Miniature Schnauzer	1.88	1.1964	2.955	0.0171553
Rough Collie	vs.	Chinese Crested Dog	2.077	1.1886	3.629	0.0264459
Rough Collie	vs.	Golden Retriever	1.297	0.8034	2.094	0.382486
Rough Collie	vs.	Labrador Retriever	4.887	3.133	7.624	0.000445313
Rough Collie	vs.	Lagotto Romagnolo	0.895	0.5717	1.4	0.705854
Rough Collie	vs.	Lapponian Herder	1.861	1.1859	2.921	0.0183785
Rough Collie	vs.	Medium size Spitz	0.996	0.579	1.713	0.988
Rough Collie	vs.	other	1.665	1.2096	2.291	0.00610714
Rough Collie	vs.	German Shepherd Dog	3.758	2.4081	5.866	0.000445313
Rough Collie	vs.	Mixed breed	0.724	0.4752	1.104	0.21391
Rough Collie	vs.	Shetland Sheepdog	1.125	0.7543	1.677	0.651231
Rough Collie	vs.	Staffordshire Bull Terrier	1.611	0.9962	2.607	0.09861
Rough Collie	vs.	Finnish Lapponian Dog	0.856	0.5873	1.249	0.522956
Rough Collie	vs.	Irish Soft Coated Wheaten Terrier	1.152	0.7618	1.742	0.599335
Rough Collie	vs.	Miniature Poodle	2.78	1.7428	4.434	0.000445313
Rough Collie	vs.	Welsh Corgi Pembroke	0.794	0.4466	1.411	0.534685
Coton de Tulear	vs.	Spanish Water Dog	1.113	0.6313	1.964	0.766909
Coton de Tulear	vs.	Jack Russell Terrier	0.62	0.3371	1.142	0.205233
Coton de Tulear	vs.	Miniature Schnauzer	1.443	0.8144	2.557	0.301553
Coton de Tulear	vs.	Chinese Crested Dog	1.594	0.8249	3.08	0.25208
Coton de Tulear	vs.	Golden Retriever	0.995	0.5493	1.804	0.988
Coton de Tulear	vs.	Labrador Retriever	3.751	2.1297	6.605	0.000445313
Coton de Tulear	vs.	Lagotto Romagnolo	0.687	0.3888	1.213	0.28691
Coton de Tulear	vs.	Lapponian Herder	1.428	0.8059	2.532	0.312377
Coton de Tulear	vs.	Medium size Spitz	0.764	0.4006	1.458	0.518125
Coton de Tulear	vs.	other	1.278	0.7944	2.055	0.411931
Coton de Tulear	vs.	German Shepherd Dog	2.884	1.6331	5.094	0.00123913
Coton de Tulear	vs.	Mixed breed	0.556	0.3214	0.961	0.0708542
Coton de Tulear	vs.	Shetland Sheepdog	0.863	0.5067	1.47	0.672783
Coton de Tulear	vs.	Staffordshire Bull Terrier	1.237	0.6825	2.241	0.584009
Coton de Tulear	vs.	Finnish Lapponian Dog	0.657	0.3926	1.1	0.186515
Coton de Tulear	vs.	Irish Soft Coated Wheaten Terrier	0.884	0.5142	1.52	0.72443
Coton de Tulear	vs.	Miniature Poodle	2.133	1.1901	3.824	0.0274911
Coton de Tulear	vs.	Welsh Corgi Pembroke	0.609	0.3109	1.194	0.230323
Spanish Water Dog	vs.	Jack Russell Terrier	0.557	0.3376	0.92	0.050616
Spanish Water Dog	vs.	Miniature Schnauzer	1.296	0.8231	2.04	0.361964
Spanish Water Dog	vs.	Chinese Crested Dog	1.431	0.8175	2.506	0.301553
Spanish Water Dog	vs.	Golden Retriever	0.894	0.5529	1.445	0.721852
Spanish Water Dog	vs.	Labrador Retriever	3.368	2.1574	5.259	0.000445313
Spanish Water Dog	vs.	Lagotto Romagnolo	0.617	0.3936	0.966	0.0700458
Spanish Water Dog	vs.	Lapponian Herder	1.283	0.8156	2.017	0.379685
Spanish Water Dog	vs.	Medium size Spitz	0.686	0.3983	1.183	0.261573
Spanish Water Dog	vs.	other	1.147	0.8314	1.584	0.509973
Spanish Water Dog	vs.	German Shepherd Dog	2.59	1.6565	4.05	0.000445313
Spanish Water Dog	vs.	Mixed breed	0.499	0.3269	0.762	0.00468987
Spanish Water Dog	vs.	Shetland Sheepdog	0.775	0.5188	1.158	0.305805
Spanish Water Dog	vs.	Staffordshire Bull Terrier	1.111	0.6861	1.798	0.736599
Spanish Water Dog	vs.	Finnish Lapponian Dog	0.59	0.4039	0.862	0.0173714
Spanish Water Dog	vs.	Irish Soft Coated Wheaten Terrier	0.794	0.5242	1.202	0.374436
Spanish Water Dog	vs.	Miniature Poodle	1.916	1.1998	3.059	0.0174764
Spanish Water Dog	vs.	Welsh Corgi Pembroke	0.547	0.3075	0.974	0.0786678
Jack Russell Terrier	vs.	Miniature Schnauzer	2.326	1.4011	3.86	0.00407143
Jack Russell Terrier	vs.	Chinese Crested Dog	2.569	1.4052	4.696	0.0072907
Jack Russell Terrier	vs.	Golden Retriever	1.604	0.9428	2.729	0.146829
Jack Russell Terrier	vs.	Labrador Retriever	6.044	3.6671	9.963	0.000445313
Jack Russell Terrier	vs.	Lagotto Romagnolo	1.107	0.6691	1.83	0.756724
Jack Russell Terrier	vs.	Lapponian Herder	2.302	1.3874	3.819	0.00438461
Jack Russell Terrier	vs.	Medium size Spitz	1.232	0.6835	2.219	0.586835
Jack Russell Terrier	vs.	other	2.059	1.389	3.052	0.00123913
Jack Russell Terrier	vs.	German Shepherd Dog	4.648	2.8146	7.677	0.000445313
Jack Russell Terrier	vs.	Mixed breed	0.896	0.5549	1.446	0.723479
Jack Russell Terrier	vs.	Shetland Sheepdog	1.391	0.8769	2.206	0.246694
Jack Russell Terrier	vs.	Staffordshire Bull Terrier	1.993	1.1707	3.393	0.02775
Jack Russell Terrier	vs.	Finnish Lapponian Dog	1.059	0.681	1.647	0.839549
Jack Russell Terrier	vs.	Irish Soft Coated Wheaten Terrier	1.425	0.8882	2.285	0.223591
Jack Russell Terrier	vs.	Miniature Poodle	3.438	2.0443	5.782	0.000445313
Jack Russell Terrier	vs.	Welsh Corgi Pembroke	0.982	0.529	1.822	0.970629
Miniature Schnauzer	vs.	Chinese Crested Dog	1.105	0.6284	1.941	0.784879
Miniature Schnauzer	vs.	Golden Retriever	0.69	0.4239	1.122	0.214785
Miniature Schnauzer	vs.	Labrador Retriever	2.599	1.6532	4.086	0.000445313
Miniature Schnauzer	vs.	Lagotto Romagnolo	0.476	0.3015	0.751	0.0049875
Miniature Schnauzer	vs.	Lapponian Herder	0.99	0.6252	1.567	0.97464
Miniature Schnauzer	vs.	Medium size Spitz	0.53	0.3057	0.917	0.0521016
Miniature Schnauzer	vs.	other	0.885	0.6358	1.233	0.573897
Miniature Schnauzer	vs.	German Shepherd Dog	1.999	1.2693	3.147	0.00858064
Miniature Schnauzer	vs.	Mixed breed	0.385	0.2507	0.592	0.000445313
Miniature Schnauzer	vs.	Shetland Sheepdog	0.598	0.397	0.901	0.0341509
Miniature Schnauzer	vs.	Staffordshire Bull Terrier	0.857	0.5261	1.396	0.628056
Miniature Schnauzer	vs.	Finnish Lapponian Dog	0.455	0.3092	0.671	0.000445313
Miniature Schnauzer	vs.	Irish Soft Coated Wheaten Terrier	0.613	0.4018	0.934	0.0511653
Miniature Schnauzer	vs.	Miniature Poodle	1.478	0.9198	2.376	0.182675
Miniature Schnauzer	vs.	Welsh Corgi Pembroke	0.422	0.2361	0.755	0.0104694
Chinese Crested Dog	vs.	Golden Retriever	0.625	0.3474	1.123	0.192833
Chinese Crested Dog	vs.	Labrador Retriever	2.353	1.3455	4.115	0.00855
Chinese Crested Dog	vs.	Lagotto Romagnolo	0.431	0.2456	0.756	0.00969588
Chinese Crested Dog	vs.	Lapponian Herder	0.896	0.5098	1.575	0.762023
Chinese Crested Dog	vs.	Medium size Spitz	0.479	0.2531	0.908	0.0526488
Chinese Crested Dog	vs.	other	0.802	0.5033	1.277	0.45355
Chinese Crested Dog	vs.	German Shepherd Dog	1.81	1.0336	3.168	0.0744931
Chinese Crested Dog	vs.	Mixed breed	0.349	0.2032	0.599	0.000445313
Chinese Crested Dog	vs.	Shetland Sheepdog	0.541	0.3205	0.915	0.0503347
Chinese Crested Dog	vs.	Staffordshire Bull Terrier	0.776	0.431	1.397	0.505875
Chinese Crested Dog	vs.	Finnish Lapponian Dog	0.412	0.2483	0.685	0.002375
Chinese Crested Dog	vs.	Irish Soft Coated Wheaten Terrier	0.555	0.3251	0.946	0.0629891
Chinese Crested Dog	vs.	Miniature Poodle	1.338	0.7518	2.383	0.422772
Chinese Crested Dog	vs.	Welsh Corgi Pembroke	0.382	0.1962	0.744	0.0132624
Golden Retriever	vs.	Labrador Retriever	3.768	2.3321	6.088	0.000445313
Golden Retriever	vs.	Lagotto Romagnolo	0.69	0.4255	1.118	0.213347
Golden Retriever	vs.	Lapponian Herder	1.435	0.8826	2.333	0.226754
Golden Retriever	vs.	Medium size Spitz	0.768	0.4332	1.361	0.467119
Golden Retriever	vs.	other	1.284	0.8889	1.853	0.271492
Golden Retriever	vs.	German Shepherd Dog	2.898	1.7921	4.685	0.000445313
Golden Retriever	vs.	Mixed breed	0.558	0.3531	0.883	0.0314739
Golden Retriever	vs.	Shetland Sheepdog	0.867	0.559	1.345	0.617343
Golden Retriever	vs.	Staffordshire Bull Terrier	1.242	0.7433	2.077	0.511619
Golden Retriever	vs.	Finnish Lapponian Dog	0.66	0.4344	1.004	0.09861
Golden Retriever	vs.	Irish Soft Coated Wheaten Terrier	0.888	0.5656	1.395	0.688655
Golden Retriever	vs.	Miniature Poodle	2.143	1.2991	3.536	0.00858064
Golden Retriever	vs.	Welsh Corgi Pembroke	0.612	0.3349	1.119	0.186515
Labrador Retriever	vs.	Lagotto Romagnolo	0.183	0.117	0.287	0.000445313
Labrador Retriever	vs.	Lapponian Herder	0.381	0.2424	0.598	0.000445313
Labrador Retriever	vs.	Medium size Spitz	0.204	0.1183	0.351	0.000445313
Labrador Retriever	vs.	other	0.341	0.2472	0.47	0.000445313
Labrador Retriever	vs.	German Shepherd Dog	0.769	0.4921	1.202	0.344214
Labrador Retriever	vs.	Mixed breed	0.148	0.0973	0.226	0.000445313
Labrador Retriever	vs.	Shetland Sheepdog	0.23	0.1541	0.344	0.000445313
Labrador Retriever	vs.	Staffordshire Bull Terrier	0.33	0.204	0.533	0.000445313
Labrador Retriever	vs.	Finnish Lapponian Dog	0.175	0.12	0.256	0.000445313
Labrador Retriever	vs.	Irish Soft Coated Wheaten Terrier	0.236	0.1559	0.356	0.000445313
Labrador Retriever	vs.	Miniature Poodle	0.569	0.3567	0.907	0.0426303
Labrador Retriever	vs.	Welsh Corgi Pembroke	0.162	0.0914	0.289	0.000445313
Lagotto Romagnolo	vs.	Lapponian Herder	2.08	1.319	3.28	0.00556098
Lagotto Romagnolo	vs.	Medium size Spitz	1.113	0.6447	1.921	0.762023
Lagotto Romagnolo	vs.	other	1.861	1.3432	2.577	0.000863636
Lagotto Romagnolo	vs.	German Shepherd Dog	4.2	2.6774	6.589	0.000445313
Lagotto Romagnolo	vs.	Mixed breed	0.809	0.5288	1.239	0.431814
Lagotto Romagnolo	vs.	Shetland Sheepdog	1.257	0.8387	1.883	0.367212
Lagotto Romagnolo	vs.	Staffordshire Bull Terrier	1.801	1.1099	2.922	0.0415424
Lagotto Romagnolo	vs.	Finnish Lapponian Dog	0.957	0.6531	1.402	0.85158
Lagotto Romagnolo	vs.	Irish Soft Coated Wheaten Terrier	1.287	0.8478	1.955	0.327819
Lagotto Romagnolo	vs.	Miniature Poodle	3.107	1.9409	4.973	0.000445313
Lagotto Romagnolo	vs.	Welsh Corgi Pembroke	0.887	0.4978	1.581	0.750646
Lapponian Herder	vs.	Medium size Spitz	0.535	0.3091	0.926	0.0546429
Lapponian Herder	vs.	other	0.894	0.6431	1.244	0.60051
Lapponian Herder	vs.	German Shepherd Dog	2.019	1.2843	3.175	0.00753448
Lapponian Herder	vs.	Mixed breed	0.389	0.2534	0.598	0.000445313
Lapponian Herder	vs.	Shetland Sheepdog	0.604	0.4017	0.909	0.038
Lapponian Herder	vs.	Staffordshire Bull Terrier	0.866	0.5315	1.41	0.651231
Lapponian Herder	vs.	Finnish Lapponian Dog	0.46	0.3127	0.677	0.000445313
Lapponian Herder	vs.	Irish Soft Coated Wheaten Terrier	0.619	0.406	0.943	0.0546604
Lapponian Herder	vs.	Miniature Poodle	1.494	0.9297	2.399	0.172062
Lapponian Herder	vs.	Welsh Corgi Pembroke	0.427	0.2385	0.763	0.011803
Medium size Spitz	vs.	other	1.672	1.0692	2.614	0.0526488
Medium size Spitz	vs.	German Shepherd Dog	3.774	2.1886	6.508	0.000445313
Medium size Spitz	vs.	Mixed breed	0.727	0.4305	1.229	0.326912
Medium size Spitz	vs.	Shetland Sheepdog	1.129	0.6799	1.876	0.716427
Medium size Spitz	vs.	Staffordshire Bull Terrier	1.618	0.9123	2.87	0.174322
Medium size Spitz	vs.	Finnish Lapponian Dog	0.86	0.527	1.403	0.637396
Medium size Spitz	vs.	Irish Soft Coated Wheaten Terrier	1.157	0.6889	1.942	0.668601
Medium size Spitz	vs.	Miniature Poodle	2.791	1.5919	4.895	0.00123913
Medium size Spitz	vs.	Welsh Corgi Pembroke	0.797	0.4145	1.533	0.594908
other	vs.	German Shepherd Dog	2.257	1.6356	3.116	0.000445313
other	vs.	Mixed breed	0.435	0.3263	0.58	0.000445313
other	vs.	Shetland Sheepdog	0.676	0.5231	0.872	0.00855
other	vs.	Staffordshire Bull Terrier	0.968	0.669	1.401	0.887718
other	vs.	Finnish Lapponian Dog	0.514	0.4133	0.64	0.000445313
other	vs.	Irish Soft Coated Wheaten Terrier	0.692	0.5249	0.912	0.02375
other	vs.	Miniature Poodle	1.67	1.1752	2.372	0.01197
other	vs.	Welsh Corgi Pembroke	0.477	0.2934	0.775	0.00858064
German Shepherd Dog	vs.	Mixed breed	0.193	0.1262	0.294	0.000445313
German Shepherd Dog	vs.	Shetland Sheepdog	0.299	0.2002	0.447	0.000445313
German Shepherd Dog	vs.	Staffordshire Bull Terrier	0.429	0.2645	0.695	0.002375
German Shepherd Dog	vs.	Finnish Lapponian Dog	0.228	0.1558	0.333	0.000445313
German Shepherd Dog	vs.	Irish Soft Coated Wheaten Terrier	0.307	0.2022	0.465	0.000445313
German Shepherd Dog	vs.	Miniature Poodle	0.74	0.4628	1.182	0.301553
German Shepherd Dog	vs.	Welsh Corgi Pembroke	0.211	0.1186	0.376	0.000445313
Mixed breed	vs.	Shetland Sheepdog	1.553	1.0668	2.26	0.0500488
Mixed breed	vs.	Staffordshire Bull Terrier	2.225	1.4066	3.52	0.002375
Mixed breed	vs.	Finnish Lapponian Dog	1.182	0.8325	1.679	0.452632
Mixed breed	vs.	Irish Soft Coated Wheaten Terrier	1.591	1.0786	2.346	0.0456
Mixed breed	vs.	Miniature Poodle	3.838	2.4602	5.988	0.000445313
Mixed breed	vs.	Welsh Corgi Pembroke	1.096	0.6283	1.912	0.797786
Shetland Sheepdog	vs.	Staffordshire Bull Terrier	1.433	0.922	2.227	0.186515
Shetland Sheepdog	vs.	Finnish Lapponian Dog	0.761	0.5504	1.053	0.174322
Shetland Sheepdog	vs.	Irish Soft Coated Wheaten Terrier	1.024	0.7098	1.478	0.920509
Shetland Sheepdog	vs.	Miniature Poodle	2.472	1.6152	3.782	0.000445313
Shetland Sheepdog	vs.	Welsh Corgi Pembroke	0.706	0.4103	1.214	0.301553
Staffordshire Bull Terrier	vs.	Finnish Lapponian Dog	0.531	0.3491	0.809	0.0096
Staffordshire Bull Terrier	vs.	Irish Soft Coated Wheaten Terrier	0.715	0.4548	1.123	0.226754
Staffordshire Bull Terrier	vs.	Miniature Poodle	1.725	1.0448	2.848	0.0673821
Staffordshire Bull Terrier	vs.	Welsh Corgi Pembroke	0.493	0.2696	0.9	0.0497582
Finnish Lapponian Dog	vs.	Irish Soft Coated Wheaten Terrier	1.345	0.9563	1.892	0.157641
Finnish Lapponian Dog	vs.	Miniature Poodle	3.246	2.1671	4.862	0.000445313
Finnish Lapponian Dog	vs.	Welsh Corgi Pembroke	0.927	0.5482	1.568	0.823639
Irish Soft Coated Wheaten Terrier	vs.	Miniature Poodle	2.413	1.5577	3.738	0.000445313
Irish Soft Coated Wheaten Terrier	vs.	Welsh Corgi Pembroke	0.689	0.3971	1.196	0.273777
Miniature Poodle	vs.	Welsh Corgi Pembroke	0.286	0.1579	0.516	0.000445313

## Sheet: SuppTable S9. Fear of thunder
Supplementary Table S9. All pairwise breed differences in the fear of thunder analysis. n = 9 513. All p-values are FDR-controlled. OR = odds ratio, Cl = confidence limit. Significant values are in bold.
Breed contrasts			OR	Lower 95% Cl	Upper 95% Cl	p
Border Collie	vs.	Cairn Terrier	0.827	0.4336	1.576	0.652369
Border Collie	vs.	Chihuahua	1.896	0.9249	3.885	0.157336
Border Collie	vs.	Smooth Collie	1.384	0.7863	2.435	0.378963
Border Collie	vs.	Rough Collie	0.863	0.5254	1.416	0.652369
Border Collie	vs.	Coton de Tulear	1.115	0.5837	2.131	0.809722
Border Collie	vs.	Spanish Water Dog	1.841	1.0484	3.234	0.0771661
Border Collie	vs.	Jack Russell Terrier	1.106	0.6229	1.963	0.802687
Border Collie	vs.	Miniature Schnauzer	2.523	1.4413	4.417	0.00464571
Border Collie	vs.	Chinese Crested Dog	3.123	1.5486	6.299	0.00572535
Border Collie	vs.	Golden Retriever	1.164	0.6736	2.012	0.673136
Border Collie	vs.	Labrador Retriever	4.002	2.3566	6.796	0.000576596
Border Collie	vs.	Lagotto Romagnolo	0.524	0.3144	0.874	0.0364071
Border Collie	vs.	Lapponian Herder	2.435	1.3875	4.272	0.00695811
Border Collie	vs.	Medium size Spitz	1.766	0.8941	3.487	0.183377
Border Collie	vs.	other	1.783	1.2319	2.58	0.00794933
Border Collie	vs.	German Shepherd Dog	3.029	1.8286	5.016	0.000576596
Border Collie	vs.	Shetland Sheepdog	1.343	0.8151	2.212	0.363935
Border Collie	vs.	Staffordshire Bull Terrier	1.485	0.8389	2.63	0.275412
Border Collie	vs.	Finnish Lapponian Dog	1.052	0.659	1.679	0.890872
Border Collie	vs.	Irish Soft Coated Wheaten Terrier	0.899	0.5546	1.458	0.749692
Border Collie	vs.	Miniature Poodle	5.266	2.7217	10.19	0.000576596
Border Collie	vs.	Welsh Corgi Pembroke	0.98	0.5069	1.894	0.958776
Cairn Terrier	vs.	Chihuahua	2.293	1.0432	5.041	0.0871231
Cairn Terrier	vs.	Smooth Collie	1.674	0.8324	3.365	0.245214
Cairn Terrier	vs.	Rough Collie	1.043	0.5488	1.984	0.927709
Cairn Terrier	vs.	Coton de Tulear	1.349	0.6543	2.782	0.539806
Cairn Terrier	vs.	Spanish Water Dog	2.227	1.13	4.39	0.0519417
Cairn Terrier	vs.	Jack Russell Terrier	1.337	0.6919	2.585	0.516903
Cairn Terrier	vs.	Miniature Schnauzer	3.052	1.5986	5.827	0.00296406
Cairn Terrier	vs.	Chinese Crested Dog	3.778	1.7459	8.174	0.00296406
Cairn Terrier	vs.	Golden Retriever	1.408	0.7102	2.792	0.459296
Cairn Terrier	vs.	Labrador Retriever	4.841	2.4788	9.453	0.000576596
Cairn Terrier	vs.	Lagotto Romagnolo	0.634	0.3362	1.196	0.257289
Cairn Terrier	vs.	Lapponian Herder	2.945	1.4985	5.787	0.00631096
Cairn Terrier	vs.	Medium size Spitz	2.136	1.0045	4.541	0.102895
Cairn Terrier	vs.	other	2.156	1.2719	3.656	0.0143864
Cairn Terrier	vs.	German Shepherd Dog	3.664	1.9119	7.02	0.000576596
Cairn Terrier	vs.	Shetland Sheepdog	1.624	0.8689	3.036	0.219186
Cairn Terrier	vs.	Staffordshire Bull Terrier	1.796	0.9067	3.559	0.172809
Cairn Terrier	vs.	Finnish Lapponian Dog	1.273	0.6988	2.317	0.549026
Cairn Terrier	vs.	Irish Soft Coated Wheaten Terrier	1.088	0.5902	2.005	0.854517
Cairn Terrier	vs.	Miniature Poodle	6.37	3.0147	13.459	0.000576596
Cairn Terrier	vs.	Welsh Corgi Pembroke	1.185	0.5687	2.47	0.734071
Chihuahua	vs.	Smooth Collie	0.73	0.3392	1.571	0.540202
Chihuahua	vs.	Rough Collie	0.455	0.2222	0.932	0.0750646
Chihuahua	vs.	Coton de Tulear	0.588	0.267	1.296	0.291441
Chihuahua	vs.	Spanish Water Dog	0.971	0.4593	2.054	0.949815
Chihuahua	vs.	Jack Russell Terrier	0.583	0.2806	1.212	0.245214
Chihuahua	vs.	Miniature Schnauzer	1.331	0.6474	2.736	0.549026
Chihuahua	vs.	Chinese Crested Dog	1.647	0.7168	3.786	0.356916
Chihuahua	vs.	Golden Retriever	0.614	0.289	1.305	0.311498
Chihuahua	vs.	Labrador Retriever	2.111	1.0068	4.426	0.102639
Chihuahua	vs.	Lagotto Romagnolo	0.277	0.136	0.562	0.00190175
Chihuahua	vs.	Lapponian Herder	1.284	0.6088	2.709	0.613108
Chihuahua	vs.	Medium size Spitz	0.931	0.4114	2.109	0.905496
Chihuahua	vs.	other	0.94	0.5085	1.739	0.901235
Chihuahua	vs.	German Shepherd Dog	1.598	0.7749	3.294	0.311498
Chihuahua	vs.	Shetland Sheepdog	0.708	0.3515	1.427	0.464018
Chihuahua	vs.	Staffordshire Bull Terrier	0.783	0.369	1.663	0.624251
Chihuahua	vs.	Finnish Lapponian Dog	0.555	0.2817	1.093	0.166929
Chihuahua	vs.	Irish Soft Coated Wheaten Terrier	0.474	0.2382	0.945	0.0772008
Chihuahua	vs.	Miniature Poodle	2.778	1.2347	6.25	0.036585
Chihuahua	vs.	Welsh Corgi Pembroke	0.517	0.2326	1.149	0.18618
Smooth Collie	vs.	Rough Collie	0.623	0.3546	1.096	0.183152
Smooth Collie	vs.	Coton de Tulear	0.806	0.3999	1.625	0.644391
Smooth Collie	vs.	Spanish Water Dog	1.331	0.7121	2.487	0.499395
Smooth Collie	vs.	Jack Russell Terrier	0.799	0.4237	1.507	0.598144
Smooth Collie	vs.	Miniature Schnauzer	1.824	0.9795	3.395	0.119281
Smooth Collie	vs.	Chinese Crested Dog	2.257	1.0658	4.781	0.0771661
Smooth Collie	vs.	Golden Retriever	0.841	0.4572	1.548	0.667352
Smooth Collie	vs.	Labrador Retriever	2.892	1.5975	5.237	0.00229661
Smooth Collie	vs.	Lagotto Romagnolo	0.379	0.2125	0.676	0.00404478
Smooth Collie	vs.	Lapponian Herder	1.76	0.9437	3.281	0.148264
Smooth Collie	vs.	Medium size Spitz	1.276	0.6134	2.655	0.613749
Smooth Collie	vs.	other	1.288	0.8157	2.035	0.401718
Smooth Collie	vs.	German Shepherd Dog	2.189	1.2348	3.881	0.0224807
Smooth Collie	vs.	Shetland Sheepdog	0.97	0.5502	1.712	0.934848
Smooth Collie	vs.	Staffordshire Bull Terrier	1.073	0.5709	2.018	0.88817
Smooth Collie	vs.	Finnish Lapponian Dog	0.76	0.4435	1.304	0.450679
Smooth Collie	vs.	Irish Soft Coated Wheaten Terrier	0.65	0.3741	1.129	0.216457
Smooth Collie	vs.	Miniature Poodle	3.806	1.8656	7.765	0.001084
Smooth Collie	vs.	Welsh Corgi Pembroke	0.708	0.3475	1.443	0.469596
Rough Collie	vs.	Coton de Tulear	1.293	0.6777	2.467	0.549026
Rough Collie	vs.	Spanish Water Dog	2.135	1.2154	3.749	0.0249922
Rough Collie	vs.	Jack Russell Terrier	1.282	0.7228	2.273	0.52566
Rough Collie	vs.	Miniature Schnauzer	2.925	1.6732	5.113	0.001084
Rough Collie	vs.	Chinese Crested Dog	3.621	1.7989	7.287	0.00147818
Rough Collie	vs.	Golden Retriever	1.35	0.7811	2.332	0.407365
Rough Collie	vs.	Labrador Retriever	4.639	2.7345	7.871	0.000576596
Rough Collie	vs.	Lagotto Romagnolo	0.608	0.3651	1.012	0.115905
Rough Collie	vs.	Lapponian Herder	2.822	1.6122	4.941	0.00147818
Rough Collie	vs.	Medium size Spitz	2.047	1.0372	4.04	0.0871231
Rough Collie	vs.	other	2.067	1.4312	2.984	0.000576596
Rough Collie	vs.	German Shepherd Dog	3.511	2.1213	5.812	0.000576596
Rough Collie	vs.	Shetland Sheepdog	1.557	0.9461	2.561	0.157761
Rough Collie	vs.	Staffordshire Bull Terrier	1.722	0.9735	3.045	0.124984
Rough Collie	vs.	Finnish Lapponian Dog	1.22	0.7661	1.942	0.53235
Rough Collie	vs.	Irish Soft Coated Wheaten Terrier	1.042	0.6446	1.686	0.905496
Rough Collie	vs.	Miniature Poodle	6.105	3.1565	11.808	0.000576596
Rough Collie	vs.	Welsh Corgi Pembroke	1.136	0.5883	2.193	0.782124
Coton de Tulear	vs.	Spanish Water Dog	1.651	0.8352	3.263	0.245214
Coton de Tulear	vs.	Jack Russell Terrier	0.991	0.5112	1.922	0.9793
Coton de Tulear	vs.	Miniature Schnauzer	2.262	1.1808	4.334	0.037296
Coton de Tulear	vs.	Chinese Crested Dog	2.8	1.2904	6.076	0.0271
Coton de Tulear	vs.	Golden Retriever	1.044	0.5251	2.074	0.928865
Coton de Tulear	vs.	Labrador Retriever	3.588	1.8324	7.025	0.001084
Coton de Tulear	vs.	Lagotto Romagnolo	0.47	0.2484	0.89	0.0519417
Coton de Tulear	vs.	Lapponian Herder	2.183	1.1066	4.305	0.059327
Coton de Tulear	vs.	Medium size Spitz	1.583	0.7424	3.376	0.350953
Coton de Tulear	vs.	other	1.598	0.9392	2.72	0.161255
Coton de Tulear	vs.	German Shepherd Dog	2.715	1.4124	5.221	0.0095026
Coton de Tulear	vs.	Shetland Sheepdog	1.204	0.6421	2.257	0.652369
Coton de Tulear	vs.	Staffordshire Bull Terrier	1.332	0.6702	2.646	0.539003
Coton de Tulear	vs.	Finnish Lapponian Dog	0.943	0.5162	1.724	0.902451
Coton de Tulear	vs.	Irish Soft Coated Wheaten Terrier	0.806	0.436	1.491	0.598144
Coton de Tulear	vs.	Miniature Poodle	4.721	2.2303	9.995	0.000576596
Coton de Tulear	vs.	Welsh Corgi Pembroke	0.878	0.4205	1.835	0.802687
Spanish Water Dog	vs.	Jack Russell Terrier	0.6	0.3255	1.108	0.183957
Spanish Water Dog	vs.	Miniature Schnauzer	1.37	0.7529	2.494	0.433743
Spanish Water Dog	vs.	Chinese Crested Dog	1.696	0.8155	3.528	0.255422
Spanish Water Dog	vs.	Golden Retriever	0.632	0.3438	1.162	0.23582
Spanish Water Dog	vs.	Labrador Retriever	2.173	1.2011	3.933	0.0293821
Spanish Water Dog	vs.	Lagotto Romagnolo	0.285	0.1697	0.478	0.000576596
Spanish Water Dog	vs.	Lapponian Herder	1.322	0.7496	2.332	0.464018
Spanish Water Dog	vs.	Medium size Spitz	0.959	0.4698	1.957	0.928865
Spanish Water Dog	vs.	other	0.968	0.6317	1.484	0.915689
Spanish Water Dog	vs.	German Shepherd Dog	1.645	0.929	2.912	0.16639
Spanish Water Dog	vs.	Shetland Sheepdog	0.729	0.4398	1.209	0.334435
Spanish Water Dog	vs.	Staffordshire Bull Terrier	0.807	0.4531	1.436	0.575535
Spanish Water Dog	vs.	Finnish Lapponian Dog	0.571	0.3556	0.918	0.0519417
Spanish Water Dog	vs.	Irish Soft Coated Wheaten Terrier	0.488	0.2994	0.797	0.0138888
Spanish Water Dog	vs.	Miniature Poodle	2.86	1.4485	5.647	0.00891447
Spanish Water Dog	vs.	Welsh Corgi Pembroke	0.532	0.2662	1.064	0.146775
Jack Russell Terrier	vs.	Miniature Schnauzer	2.282	1.2815	4.064	0.0164536
Jack Russell Terrier	vs.	Chinese Crested Dog	2.825	1.3818	5.774	0.0145415
Jack Russell Terrier	vs.	Golden Retriever	1.053	0.5671	1.955	0.907329
Jack Russell Terrier	vs.	Labrador Retriever	3.619	1.9821	6.609	0.000576596
Jack Russell Terrier	vs.	Lagotto Romagnolo	0.474	0.2698	0.833	0.0276828
Jack Russell Terrier	vs.	Lapponian Herder	2.202	1.1966	4.052	0.0316167
Jack Russell Terrier	vs.	Medium size Spitz	1.597	0.7964	3.202	0.291441
Jack Russell Terrier	vs.	other	1.612	1.0384	2.504	0.0771661
Jack Russell Terrier	vs.	German Shepherd Dog	2.739	1.5322	4.897	0.00296406
Jack Russell Terrier	vs.	Shetland Sheepdog	1.214	0.6983	2.112	0.598144
Jack Russell Terrier	vs.	Staffordshire Bull Terrier	1.343	0.7238	2.493	0.476088
Jack Russell Terrier	vs.	Finnish Lapponian Dog	0.952	0.5633	1.607	0.902451
Jack Russell Terrier	vs.	Irish Soft Coated Wheaten Terrier	0.813	0.475	1.392	0.561393
Jack Russell Terrier	vs.	Miniature Poodle	4.763	2.3934	9.478	0.000576596
Jack Russell Terrier	vs.	Welsh Corgi Pembroke	0.886	0.4518	1.738	0.802271
Miniature Schnauzer	vs.	Chinese Crested Dog	1.238	0.6129	2.5	0.647467
Miniature Schnauzer	vs.	Golden Retriever	0.461	0.2519	0.845	0.0340845
Miniature Schnauzer	vs.	Labrador Retriever	1.586	0.8804	2.857	0.215074
Miniature Schnauzer	vs.	Lagotto Romagnolo	0.208	0.12	0.36	0.000576596
Miniature Schnauzer	vs.	Lapponian Herder	0.965	0.5318	1.751	0.928865
Miniature Schnauzer	vs.	Medium size Spitz	0.7	0.3531	1.387	0.437308
Miniature Schnauzer	vs.	other	0.707	0.4638	1.076	0.18618
Miniature Schnauzer	vs.	German Shepherd Dog	1.2	0.6811	2.116	0.624365
Miniature Schnauzer	vs.	Shetland Sheepdog	0.532	0.3107	0.912	0.0537028
Miniature Schnauzer	vs.	Staffordshire Bull Terrier	0.589	0.3214	1.078	0.164318
Miniature Schnauzer	vs.	Finnish Lapponian Dog	0.417	0.2508	0.693	0.00296406
Miniature Schnauzer	vs.	Irish Soft Coated Wheaten Terrier	0.356	0.2115	0.601	0.000576596
Miniature Schnauzer	vs.	Miniature Poodle	2.087	1.0616	4.104	0.0771661
Miniature Schnauzer	vs.	Welsh Corgi Pembroke	0.388	0.2004	0.753	0.0164536
Chinese Crested Dog	vs.	Golden Retriever	0.373	0.1783	0.779	0.0259088
Chinese Crested Dog	vs.	Labrador Retriever	1.281	0.621	2.644	0.606076
Chinese Crested Dog	vs.	Lagotto Romagnolo	0.168	0.084	0.335	0.000576596
Chinese Crested Dog	vs.	Lapponian Herder	0.78	0.3759	1.616	0.606076
Chinese Crested Dog	vs.	Medium size Spitz	0.565	0.2533	1.262	0.261276
Chinese Crested Dog	vs.	other	0.571	0.3149	1.035	0.129679
Chinese Crested Dog	vs.	German Shepherd Dog	0.97	0.4785	1.966	0.946064
Chinese Crested Dog	vs.	Shetland Sheepdog	0.43	0.2172	0.851	0.0409157
Chinese Crested Dog	vs.	Staffordshire Bull Terrier	0.476	0.2276	0.994	0.102639
Chinese Crested Dog	vs.	Finnish Lapponian Dog	0.337	0.1742	0.651	0.00464571
Chinese Crested Dog	vs.	Irish Soft Coated Wheaten Terrier	0.288	0.1472	0.563	0.00147818
Chinese Crested Dog	vs.	Miniature Poodle	1.686	0.7605	3.739	0.305645
Chinese Crested Dog	vs.	Welsh Corgi Pembroke	0.314	0.1432	0.687	0.0130354
Golden Retriever	vs.	Labrador Retriever	3.438	1.9325	6.116	0.000576596
Golden Retriever	vs.	Lagotto Romagnolo	0.45	0.257	0.789	0.0168977
Golden Retriever	vs.	Lapponian Herder	2.091	1.14	3.837	0.0448192
Golden Retriever	vs.	Medium size Spitz	1.517	0.739	3.114	0.375152
Golden Retriever	vs.	other	1.531	0.9916	2.365	0.114702
Golden Retriever	vs.	German Shepherd Dog	2.602	1.494	4.531	0.00296406
Golden Retriever	vs.	Shetland Sheepdog	1.154	0.6658	1.998	0.698197
Golden Retriever	vs.	Staffordshire Bull Terrier	1.276	0.6897	2.36	0.549026
Golden Retriever	vs.	Finnish Lapponian Dog	0.904	0.5369	1.521	0.782124
Golden Retriever	vs.	Irish Soft Coated Wheaten Terrier	0.772	0.453	1.317	0.469596
Golden Retriever	vs.	Miniature Poodle	4.524	2.2495	9.098	0.000576596
Golden Retriever	vs.	Welsh Corgi Pembroke	0.842	0.4189	1.691	0.715645
Labrador Retriever	vs.	Lagotto Romagnolo	0.131	0.0761	0.226	0.000576596
Labrador Retriever	vs.	Lapponian Herder	0.608	0.337	1.098	0.181643
Labrador Retriever	vs.	Medium size Spitz	0.441	0.2178	0.894	0.05691
Labrador Retriever	vs.	other	0.445	0.2951	0.672	0.000576596
Labrador Retriever	vs.	German Shepherd Dog	0.757	0.4425	1.294	0.438282
Labrador Retriever	vs.	Shetland Sheepdog	0.336	0.1971	0.571	0.000576596
Labrador Retriever	vs.	Staffordshire Bull Terrier	0.371	0.204	0.675	0.00464571
Labrador Retriever	vs.	Finnish Lapponian Dog	0.263	0.1592	0.434	0.000576596
Labrador Retriever	vs.	Irish Soft Coated Wheaten Terrier	0.225	0.1343	0.376	0.000576596
Labrador Retriever	vs.	Miniature Poodle	1.316	0.6638	2.609	0.549026
Labrador Retriever	vs.	Welsh Corgi Pembroke	0.245	0.1237	0.485	0.000576596
Lagotto Romagnolo	vs.	Lapponian Herder	4.643	2.7751	7.769	0.000576596
Lagotto Romagnolo	vs.	Medium size Spitz	3.368	1.7192	6.597	0.00190175
Lagotto Romagnolo	vs.	other	3.4	2.3859	4.846	0.000576596
Lagotto Romagnolo	vs.	German Shepherd Dog	5.777	3.4361	9.712	0.000576596
Lagotto Romagnolo	vs.	Shetland Sheepdog	2.561	1.6401	3.999	0.000576596
Lagotto Romagnolo	vs.	Staffordshire Bull Terrier	2.833	1.6758	4.788	0.000576596
Lagotto Romagnolo	vs.	Finnish Lapponian Dog	2.007	1.3331	3.02	0.00333539
Lagotto Romagnolo	vs.	Irish Soft Coated Wheaten Terrier	1.715	1.1194	2.628	0.0364071
Lagotto Romagnolo	vs.	Miniature Poodle	10.044	5.3094	19.001	0.000576596
Lagotto Romagnolo	vs.	Welsh Corgi Pembroke	1.869	0.9756	3.58	0.121033
Lapponian Herder	vs.	Medium size Spitz	0.725	0.3561	1.477	0.504704
Lapponian Herder	vs.	other	0.732	0.4797	1.118	0.245214
Lapponian Herder	vs.	German Shepherd Dog	1.244	0.7045	2.197	0.561393
Lapponian Herder	vs.	Shetland Sheepdog	0.552	0.3337	0.912	0.0519417
Lapponian Herder	vs.	Staffordshire Bull Terrier	0.61	0.3435	1.083	0.171384
Lapponian Herder	vs.	Finnish Lapponian Dog	0.432	0.27	0.692	0.00229661
Lapponian Herder	vs.	Irish Soft Coated Wheaten Terrier	0.369	0.2273	0.6	0.000576596
Lapponian Herder	vs.	Miniature Poodle	2.163	1.0981	4.261	0.0621848
Lapponian Herder	vs.	Welsh Corgi Pembroke	0.402	0.2017	0.803	0.0282532
Medium size Spitz	vs.	other	1.01	0.5695	1.79	0.977507
Medium size Spitz	vs.	German Shepherd Dog	1.715	0.8626	3.411	0.215074
Medium size Spitz	vs.	Shetland Sheepdog	0.76	0.3918	1.476	0.539806
Medium size Spitz	vs.	Staffordshire Bull Terrier	0.841	0.4097	1.727	0.722629
Medium size Spitz	vs.	Finnish Lapponian Dog	0.596	0.3144	1.129	0.196519
Medium size Spitz	vs.	Irish Soft Coated Wheaten Terrier	0.509	0.2655	0.977	0.0929772
Medium size Spitz	vs.	Miniature Poodle	2.982	1.3672	6.505	0.018907
Medium size Spitz	vs.	Welsh Corgi Pembroke	0.555	0.2576	1.195	0.224422
other	vs.	German Shepherd Dog	1.699	1.1615	2.485	0.0196241
other	vs.	Shetland Sheepdog	0.753	0.5381	1.054	0.181588
other	vs.	Staffordshire Bull Terrier	0.833	0.5389	1.288	0.538334
other	vs.	Finnish Lapponian Dog	0.59	0.4434	0.785	0.00147818
other	vs.	Irish Soft Coated Wheaten Terrier	0.504	0.3699	0.688	0.000576596
other	vs.	Miniature Poodle	2.954	1.7088	5.106	0.000576596
other	vs.	Welsh Corgi Pembroke	0.55	0.3184	0.949	0.075357
German Shepherd Dog	vs.	Shetland Sheepdog	0.443	0.2669	0.737	0.00631096
German Shepherd Dog	vs.	Staffordshire Bull Terrier	0.49	0.275	0.874	0.0413078
German Shepherd Dog	vs.	Finnish Lapponian Dog	0.347	0.2158	0.559	0.000576596
German Shepherd Dog	vs.	Irish Soft Coated Wheaten Terrier	0.297	0.1817	0.485	0.000576596
German Shepherd Dog	vs.	Miniature Poodle	1.739	0.8929	3.386	0.185064
German Shepherd Dog	vs.	Welsh Corgi Pembroke	0.324	0.1663	0.629	0.00369545
Shetland Sheepdog	vs.	Staffordshire Bull Terrier	1.106	0.6617	1.849	0.782124
Shetland Sheepdog	vs.	Finnish Lapponian Dog	0.783	0.5286	1.161	0.337696
Shetland Sheepdog	vs.	Irish Soft Coated Wheaten Terrier	0.67	0.4432	1.012	0.117709
Shetland Sheepdog	vs.	Miniature Poodle	3.922	2.0941	7.345	0.000576596
Shetland Sheepdog	vs.	Welsh Corgi Pembroke	0.73	0.3843	1.386	0.464018
Staffordshire Bull Terrier	vs.	Finnish Lapponian Dog	0.708	0.4375	1.147	0.25769
Staffordshire Bull Terrier	vs.	Irish Soft Coated Wheaten Terrier	0.605	0.3688	0.994	0.102546
Staffordshire Bull Terrier	vs.	Miniature Poodle	3.546	1.7865	7.038	0.00147818
Staffordshire Bull Terrier	vs.	Welsh Corgi Pembroke	0.66	0.3287	1.324	0.35852
Finnish Lapponian Dog	vs.	Irish Soft Coated Wheaten Terrier	0.855	0.5893	1.24	0.536869
Finnish Lapponian Dog	vs.	Miniature Poodle	5.006	2.741	9.141	0.000576596
Finnish Lapponian Dog	vs.	Welsh Corgi Pembroke	0.931	0.503	1.724	0.886526
Irish Soft Coated Wheaten Terrier	vs.	Miniature Poodle	5.856	3.1703	10.818	0.000576596
Irish Soft Coated Wheaten Terrier	vs.	Welsh Corgi Pembroke	1.09	0.5822	2.039	0.854517
Miniature Poodle	vs.	Welsh Corgi Pembroke	0.186	0.087	0.398	0.000576596

## Sheet: SuppTable S10. Fear of surfaces
Supplementary Table S10. All pairwise breed differences in the fear of surfaces and heigths analysis. n = 2 932. All p-values are FDR-controlled. OR = odds ratio, Cl = confidence limit. Significant values are in bold.
Breed contrasts			OR	Lower 95% Cl	Upper 95% Cl	p
Border Collie	vs.	Cairn Terrier	0.198	0.0493	0.797	0.114761
Border Collie	vs.	Chihuahua	0.217	0.0559	0.841	0.132112
Border Collie	vs.	Smooth Collie	0.522	0.2351	1.16	0.342491
Border Collie	vs.	Rough Collie	0.178	0.0857	0.37	0.0021
Border Collie	vs.	Coton de Tulear	1.159	0.464	2.896	0.866975
Border Collie	vs.	Spanish Water Dog	0.565	0.2513	1.271	0.350589
Border Collie	vs.	Jack Russell Terrier	0.402	0.1421	1.136	0.304555
Border Collie	vs.	Miniature Schnauzer	0.252	0.0984	0.644	0.04368
Border Collie	vs.	Chinese Crested Dog	0.678	0.2317	1.982	0.744588
Border Collie	vs.	Golden Retriever	0.277	0.1169	0.657	0.04368
Border Collie	vs.	Labrador Retriever	0.273	0.1411	0.528	0.0021
Border Collie	vs.	Lagotto Romagnolo	0.877	0.3944	1.949	0.866975
Border Collie	vs.	Lapponian Herder	0.305	0.1294	0.718	0.0563063
Border Collie	vs.	Medium size Spitz	0.715	0.2528	2.022	0.777681
Border Collie	vs.	other	0.532	0.3116	0.908	0.106624
Border Collie	vs.	German Shepherd Dog	0.503	0.2633	0.961	0.175436
Border Collie	vs.	Shetland Sheepdog	0.319	0.1511	0.673	0.0387947
Border Collie	vs.	Staffordshire Bull Terrier	0.311	0.1297	0.745	0.0632211
Border Collie	vs.	Finnish Lapponian Dog	0.318	0.1543	0.654	0.0305118
Border Collie	vs.	Irish Soft Coated Wheaten Terrier	0.326	0.1484	0.715	0.0507
Border Collie	vs.	Miniature Poodle	0.321	0.1479	0.696	0.04368
Border Collie	vs.	Welsh Corgi Pembroke	0.764	0.232	2.518	0.817024
Cairn Terrier	vs.	Chihuahua	1.093	0.1874	6.376	0.969255
Cairn Terrier	vs.	Smooth Collie	2.632	0.6311	10.977	0.361629
Cairn Terrier	vs.	Rough Collie	0.897	0.2234	3.605	0.948163
Cairn Terrier	vs.	Coton de Tulear	5.844	1.3739	24.861	0.09282
Cairn Terrier	vs.	Spanish Water Dog	2.849	0.6892	11.776	0.344973
Cairn Terrier	vs.	Jack Russell Terrier	2.025	0.4389	9.347	0.597821
Cairn Terrier	vs.	Miniature Schnauzer	1.269	0.2937	5.486	0.866975
Cairn Terrier	vs.	Chinese Crested Dog	3.416	0.7216	16.175	0.344973
Cairn Terrier	vs.	Golden Retriever	1.397	0.322	6.06	0.817024
Cairn Terrier	vs.	Labrador Retriever	1.376	0.3545	5.343	0.817024
Cairn Terrier	vs.	Lagotto Romagnolo	4.42	1.0786	18.111	0.175436
Cairn Terrier	vs.	Lapponian Herder	1.537	0.3626	6.514	0.793079
Cairn Terrier	vs.	Medium size Spitz	3.604	0.78	16.654	0.334924
Cairn Terrier	vs.	other	2.681	0.7443	9.661	0.344973
Cairn Terrier	vs.	German Shepherd Dog	2.535	0.6559	9.801	0.358944
Cairn Terrier	vs.	Shetland Sheepdog	1.608	0.4029	6.419	0.760002
Cairn Terrier	vs.	Staffordshire Bull Terrier	1.567	0.3661	6.704	0.7891
Cairn Terrier	vs.	Finnish Lapponian Dog	1.602	0.4083	6.283	0.760002
Cairn Terrier	vs.	Irish Soft Coated Wheaten Terrier	1.642	0.4041	6.669	0.753141
Cairn Terrier	vs.	Miniature Poodle	1.617	0.4031	6.486	0.760002
Cairn Terrier	vs.	Welsh Corgi Pembroke	3.853	0.7497	19.801	0.338897
Chihuahua	vs.	Smooth Collie	2.408	0.5956	9.737	0.39869
Chihuahua	vs.	Rough Collie	0.821	0.2106	3.201	0.883155
Chihuahua	vs.	Coton de Tulear	5.347	1.2982	22.024	0.106575
Chihuahua	vs.	Spanish Water Dog	2.607	0.6509	10.439	0.358567
Chihuahua	vs.	Jack Russell Terrier	1.853	0.4131	8.313	0.672123
Chihuahua	vs.	Miniature Schnauzer	1.161	0.2769	4.871	0.93366
Chihuahua	vs.	Chinese Crested Dog	3.126	0.6827	14.313	0.344973
Chihuahua	vs.	Golden Retriever	1.278	0.3035	5.382	0.866975
Chihuahua	vs.	Labrador Retriever	1.259	0.3345	4.741	0.866975
Chihuahua	vs.	Lagotto Romagnolo	4.044	1.0173	16.074	0.204533
Chihuahua	vs.	Lapponian Herder	1.406	0.3417	5.788	0.817024
Chihuahua	vs.	Medium size Spitz	3.297	0.7358	14.776	0.344973
Chihuahua	vs.	other	2.453	0.705	8.538	0.349836
Chihuahua	vs.	German Shepherd Dog	2.32	0.6202	8.677	0.396785
Chihuahua	vs.	Shetland Sheepdog	1.471	0.3817	5.672	0.793079
Chihuahua	vs.	Staffordshire Bull Terrier	1.433	0.3447	5.961	0.817024
Chihuahua	vs.	Finnish Lapponian Dog	1.465	0.3851	5.577	0.793079
Chihuahua	vs.	Irish Soft Coated Wheaten Terrier	1.502	0.3806	5.927	0.793079
Chihuahua	vs.	Miniature Poodle	1.479	0.3821	5.729	0.793079
Chihuahua	vs.	Welsh Corgi Pembroke	3.525	0.7026	17.684	0.344973
Smooth Collie	vs.	Rough Collie	0.341	0.1528	0.761	0.0632211
Smooth Collie	vs.	Coton de Tulear	2.22	0.8395	5.873	0.338897
Smooth Collie	vs.	Spanish Water Dog	1.082	0.4499	2.604	0.938792
Smooth Collie	vs.	Jack Russell Terrier	0.769	0.2583	2.293	0.817024
Smooth Collie	vs.	Miniature Schnauzer	0.482	0.178	1.307	0.344973
Smooth Collie	vs.	Chinese Crested Dog	1.298	0.4218	3.994	0.817024
Smooth Collie	vs.	Golden Retriever	0.531	0.21	1.342	0.36048
Smooth Collie	vs.	Labrador Retriever	0.523	0.2495	1.096	0.304555
Smooth Collie	vs.	Lagotto Romagnolo	1.679	0.7064	3.992	0.426696
Smooth Collie	vs.	Lapponian Herder	0.584	0.2328	1.465	0.440475
Smooth Collie	vs.	Medium size Spitz	1.369	0.4596	4.08	0.793079
Smooth Collie	vs.	other	1.019	0.5422	1.914	0.97779
Smooth Collie	vs.	German Shepherd Dog	0.963	0.4642	1.999	0.969255
Smooth Collie	vs.	Shetland Sheepdog	0.611	0.2692	1.387	0.426094
Smooth Collie	vs.	Staffordshire Bull Terrier	0.595	0.2338	1.516	0.476806
Smooth Collie	vs.	Finnish Lapponian Dog	0.609	0.275	1.347	0.399556
Smooth Collie	vs.	Irish Soft Coated Wheaten Terrier	0.624	0.2659	1.463	0.476806
Smooth Collie	vs.	Miniature Poodle	0.614	0.2632	1.434	0.451754
Smooth Collie	vs.	Welsh Corgi Pembroke	1.464	0.4245	5.048	0.7891
Rough Collie	vs.	Coton de Tulear	6.512	2.5916	16.365	0.0021
Rough Collie	vs.	Spanish Water Dog	3.175	1.4005	7.196	0.0536586
Rough Collie	vs.	Jack Russell Terrier	2.257	0.7947	6.41	0.344973
Rough Collie	vs.	Miniature Schnauzer	1.415	0.5509	3.632	0.743254
Rough Collie	vs.	Chinese Crested Dog	3.807	1.2949	11.193	0.0877085
Rough Collie	vs.	Golden Retriever	1.557	0.6511	3.722	0.5421
Rough Collie	vs.	Labrador Retriever	1.534	0.7859	2.993	0.396785
Rough Collie	vs.	Lagotto Romagnolo	4.925	2.2025	11.013	0.0021
Rough Collie	vs.	Lapponian Herder	1.713	0.7235	4.055	0.399556
Rough Collie	vs.	Medium size Spitz	4.016	1.4121	11.421	0.0637
Rough Collie	vs.	other	2.988	1.7344	5.148	0.0021
Rough Collie	vs.	German Shepherd Dog	2.825	1.4647	5.45	0.0305118
Rough Collie	vs.	Shetland Sheepdog	1.792	0.8424	3.812	0.344973
Rough Collie	vs.	Staffordshire Bull Terrier	1.746	0.7254	4.202	0.396871
Rough Collie	vs.	Finnish Lapponian Dog	1.785	0.8638	3.688	0.344973
Rough Collie	vs.	Irish Soft Coated Wheaten Terrier	1.829	0.8299	4.032	0.344973
Rough Collie	vs.	Miniature Poodle	1.802	0.8215	3.952	0.344973
Rough Collie	vs.	Welsh Corgi Pembroke	4.293	1.2979	14.201	0.09282
Coton de Tulear	vs.	Spanish Water Dog	0.487	0.1871	1.27	0.344973
Coton de Tulear	vs.	Jack Russell Terrier	0.347	0.1136	1.057	0.247678
Coton de Tulear	vs.	Miniature Schnauzer	0.217	0.0779	0.606	0.04368
Coton de Tulear	vs.	Chinese Crested Dog	0.585	0.1862	1.836	0.58843
Coton de Tulear	vs.	Golden Retriever	0.239	0.0855	0.668	0.0563063
Coton de Tulear	vs.	Labrador Retriever	0.235	0.0993	0.558	0.0182
Coton de Tulear	vs.	Lagotto Romagnolo	0.756	0.2936	1.948	0.793079
Coton de Tulear	vs.	Lapponian Herder	0.263	0.0971	0.712	0.0632211
Coton de Tulear	vs.	Medium size Spitz	0.617	0.202	1.883	0.643338
Coton de Tulear	vs.	other	0.459	0.2188	0.962	0.175436
Coton de Tulear	vs.	German Shepherd Dog	0.434	0.1843	1.021	0.23436
Coton de Tulear	vs.	Shetland Sheepdog	0.275	0.1113	0.681	0.0507
Coton de Tulear	vs.	Staffordshire Bull Terrier	0.268	0.0975	0.737	0.0730275
Coton de Tulear	vs.	Finnish Lapponian Dog	0.274	0.1135	0.662	0.04368
Coton de Tulear	vs.	Irish Soft Coated Wheaten Terrier	0.281	0.1104	0.715	0.0618265
Coton de Tulear	vs.	Miniature Poodle	0.277	0.1109	0.69	0.05369
Coton de Tulear	vs.	Welsh Corgi Pembroke	0.659	0.1872	2.322	0.770666
Spanish Water Dog	vs.	Jack Russell Terrier	0.711	0.2418	2.09	0.784254
Spanish Water Dog	vs.	Miniature Schnauzer	0.446	0.1666	1.191	0.338897
Spanish Water Dog	vs.	Chinese Crested Dog	1.199	0.3947	3.644	0.866975
Spanish Water Dog	vs.	Golden Retriever	0.49	0.1917	1.254	0.344973
Spanish Water Dog	vs.	Labrador Retriever	0.483	0.2267	1.029	0.238474
Spanish Water Dog	vs.	Lagotto Romagnolo	1.551	0.6975	3.45	0.48048
Spanish Water Dog	vs.	Lapponian Herder	0.54	0.2286	1.273	0.349836
Spanish Water Dog	vs.	Medium size Spitz	1.265	0.4299	3.723	0.820836
Spanish Water Dog	vs.	other	0.941	0.5108	1.734	0.937374
Spanish Water Dog	vs.	German Shepherd Dog	0.89	0.4226	1.874	0.866975
Spanish Water Dog	vs.	Shetland Sheepdog	0.564	0.2668	1.194	0.344973
Spanish Water Dog	vs.	Staffordshire Bull Terrier	0.55	0.2291	1.32	0.36048
Spanish Water Dog	vs.	Finnish Lapponian Dog	0.562	0.2732	1.157	0.344973
Spanish Water Dog	vs.	Irish Soft Coated Wheaten Terrier	0.576	0.2626	1.265	0.350589
Spanish Water Dog	vs.	Miniature Poodle	0.568	0.2553	1.262	0.350589
Spanish Water Dog	vs.	Welsh Corgi Pembroke	1.352	0.3964	4.614	0.817024
Jack Russell Terrier	vs.	Miniature Schnauzer	0.627	0.2009	1.956	0.672123
Jack Russell Terrier	vs.	Chinese Crested Dog	1.687	0.483	5.891	0.666346
Jack Russell Terrier	vs.	Golden Retriever	0.69	0.2201	2.162	0.777308
Jack Russell Terrier	vs.	Labrador Retriever	0.68	0.2511	1.839	0.709324
Jack Russell Terrier	vs.	Lagotto Romagnolo	2.182	0.7499	6.35	0.344973
Jack Russell Terrier	vs.	Lapponian Herder	0.759	0.2491	2.312	0.817024
Jack Russell Terrier	vs.	Medium size Spitz	1.779	0.5248	6.033	0.587198
Jack Russell Terrier	vs.	other	1.324	0.5429	3.229	0.784254
Jack Russell Terrier	vs.	German Shepherd Dog	1.252	0.4656	3.366	0.817024
Jack Russell Terrier	vs.	Shetland Sheepdog	0.794	0.2829	2.229	0.817024
Jack Russell Terrier	vs.	Staffordshire Bull Terrier	0.774	0.2508	2.386	0.817024
Jack Russell Terrier	vs.	Finnish Lapponian Dog	0.791	0.2875	2.175	0.817024
Jack Russell Terrier	vs.	Irish Soft Coated Wheaten Terrier	0.811	0.2814	2.334	0.845815
Jack Russell Terrier	vs.	Miniature Poodle	0.798	0.2829	2.253	0.820836
Jack Russell Terrier	vs.	Welsh Corgi Pembroke	1.902	0.4918	7.359	0.585119
Miniature Schnauzer	vs.	Chinese Crested Dog	2.691	0.8367	8.657	0.329989
Miniature Schnauzer	vs.	Golden Retriever	1.1	0.3842	3.152	0.938792
Miniature Schnauzer	vs.	Labrador Retriever	1.084	0.4442	2.646	0.938792
Miniature Schnauzer	vs.	Lagotto Romagnolo	3.482	1.3178	9.199	0.0761943
Miniature Schnauzer	vs.	Lapponian Herder	1.211	0.4363	3.36	0.857966
Miniature Schnauzer	vs.	Medium size Spitz	2.839	0.9089	8.869	0.27755
Miniature Schnauzer	vs.	other	2.112	0.9753	4.575	0.238366
Miniature Schnauzer	vs.	German Shepherd Dog	1.997	0.8261	4.83	0.344973
Miniature Schnauzer	vs.	Shetland Sheepdog	1.267	0.4987	3.218	0.817024
Miniature Schnauzer	vs.	Staffordshire Bull Terrier	1.234	0.4389	3.471	0.840816
Miniature Schnauzer	vs.	Finnish Lapponian Dog	1.262	0.5089	3.129	0.817024
Miniature Schnauzer	vs.	Irish Soft Coated Wheaten Terrier	1.293	0.4952	3.377	0.817024
Miniature Schnauzer	vs.	Miniature Poodle	1.274	0.4989	3.252	0.817024
Miniature Schnauzer	vs.	Welsh Corgi Pembroke	3.035	0.8452	10.899	0.31045
Chinese Crested Dog	vs.	Golden Retriever	0.409	0.1268	1.319	0.344973
Chinese Crested Dog	vs.	Labrador Retriever	0.403	0.1435	1.131	0.304555
Chinese Crested Dog	vs.	Lagotto Romagnolo	1.294	0.4302	3.891	0.817024
Chinese Crested Dog	vs.	Lapponian Herder	0.45	0.1435	1.411	0.350589
Chinese Crested Dog	vs.	Medium size Spitz	1.055	0.3024	3.68	0.976106
Chinese Crested Dog	vs.	other	0.785	0.3101	1.987	0.817024
Chinese Crested Dog	vs.	German Shepherd Dog	0.742	0.2669	2.063	0.793079
Chinese Crested Dog	vs.	Shetland Sheepdog	0.471	0.1622	1.366	0.350589
Chinese Crested Dog	vs.	Staffordshire Bull Terrier	0.459	0.1441	1.459	0.361629
Chinese Crested Dog	vs.	Finnish Lapponian Dog	0.469	0.1648	1.334	0.348187
Chinese Crested Dog	vs.	Irish Soft Coated Wheaten Terrier	0.48	0.1613	1.431	0.361629
Chinese Crested Dog	vs.	Miniature Poodle	0.473	0.1624	1.379	0.350589
Chinese Crested Dog	vs.	Welsh Corgi Pembroke	1.128	0.2836	4.485	0.940273
Golden Retriever	vs.	Labrador Retriever	0.985	0.4373	2.22	0.982092
Golden Retriever	vs.	Lagotto Romagnolo	3.164	1.2506	8.004	0.0877085
Golden Retriever	vs.	Lapponian Herder	1.1	0.4138	2.925	0.937374
Golden Retriever	vs.	Medium size Spitz	2.58	0.8229	8.088	0.338
Golden Retriever	vs.	other	1.92	0.9405	3.917	0.27755
Golden Retriever	vs.	German Shepherd Dog	1.815	0.8134	4.05	0.344973
Golden Retriever	vs.	Shetland Sheepdog	1.151	0.4751	2.79	0.866975
Golden Retriever	vs.	Staffordshire Bull Terrier	1.122	0.4152	3.029	0.922358
Golden Retriever	vs.	Finnish Lapponian Dog	1.147	0.484	2.716	0.866975
Golden Retriever	vs.	Irish Soft Coated Wheaten Terrier	1.175	0.4703	2.936	0.866975
Golden Retriever	vs.	Miniature Poodle	1.157	0.4658	2.877	0.866975
Golden Retriever	vs.	Welsh Corgi Pembroke	2.758	0.7648	9.946	0.344973
Labrador Retriever	vs.	Lagotto Romagnolo	3.211	1.5287	6.747	0.03185
Labrador Retriever	vs.	Lapponian Herder	1.117	0.4993	2.498	0.892631
Labrador Retriever	vs.	Medium size Spitz	2.619	0.9661	7.098	0.238366
Labrador Retriever	vs.	other	1.948	1.2471	3.044	0.04368
Labrador Retriever	vs.	German Shepherd Dog	1.842	1.034	3.283	0.175436
Labrador Retriever	vs.	Shetland Sheepdog	1.169	0.5864	2.328	0.817024
Labrador Retriever	vs.	Staffordshire Bull Terrier	1.138	0.5008	2.588	0.866975
Labrador Retriever	vs.	Finnish Lapponian Dog	1.164	0.6029	2.247	0.817024
Labrador Retriever	vs.	Irish Soft Coated Wheaten Terrier	1.193	0.577	2.466	0.817024
Labrador Retriever	vs.	Miniature Poodle	1.175	0.5719	2.414	0.817024
Labrador Retriever	vs.	Welsh Corgi Pembroke	2.799	0.8838	8.868	0.295504
Lagotto Romagnolo	vs.	Lapponian Herder	0.348	0.1493	0.81	0.08736
Lagotto Romagnolo	vs.	Medium size Spitz	0.815	0.2799	2.376	0.855722
Lagotto Romagnolo	vs.	other	0.607	0.3352	1.098	0.332656
Lagotto Romagnolo	vs.	German Shepherd Dog	0.574	0.2759	1.193	0.344973
Lagotto Romagnolo	vs.	Shetland Sheepdog	0.364	0.1743	0.76	0.0587364
Lagotto Romagnolo	vs.	Staffordshire Bull Terrier	0.354	0.1497	0.84	0.0984941
Lagotto Romagnolo	vs.	Finnish Lapponian Dog	0.362	0.1788	0.734	0.0507
Lagotto Romagnolo	vs.	Irish Soft Coated Wheaten Terrier	0.371	0.1718	0.803	0.0761943
Lagotto Romagnolo	vs.	Miniature Poodle	0.366	0.1666	0.803	0.0761943
Lagotto Romagnolo	vs.	Welsh Corgi Pembroke	0.872	0.258	2.945	0.923165
Lapponian Herder	vs.	Medium size Spitz	2.345	0.7699	7.142	0.344973
Lapponian Herder	vs.	other	1.745	0.8937	3.406	0.338
Lapponian Herder	vs.	German Shepherd Dog	1.65	0.7457	3.649	0.39869
Lapponian Herder	vs.	Shetland Sheepdog	1.046	0.4709	2.325	0.969255
Lapponian Herder	vs.	Staffordshire Bull Terrier	1.019	0.4074	2.551	0.982092
Lapponian Herder	vs.	Finnish Lapponian Dog	1.042	0.4818	2.254	0.969255
Lapponian Herder	vs.	Irish Soft Coated Wheaten Terrier	1.068	0.4646	2.455	0.948163
Lapponian Herder	vs.	Miniature Poodle	1.052	0.4513	2.452	0.969255
Lapponian Herder	vs.	Welsh Corgi Pembroke	2.507	0.7125	8.819	0.344973
Medium size Spitz	vs.	other	0.744	0.305	1.815	0.770666
Medium size Spitz	vs.	German Shepherd Dog	0.704	0.262	1.889	0.752922
Medium size Spitz	vs.	Shetland Sheepdog	0.446	0.1591	1.251	0.344973
Medium size Spitz	vs.	Staffordshire Bull Terrier	0.435	0.1408	1.342	0.344973
Medium size Spitz	vs.	Finnish Lapponian Dog	0.444	0.1613	1.224	0.344973
Medium size Spitz	vs.	Irish Soft Coated Wheaten Terrier	0.455	0.1578	1.314	0.344973
Medium size Spitz	vs.	Miniature Poodle	0.449	0.1591	1.266	0.344973
Medium size Spitz	vs.	Welsh Corgi Pembroke	1.069	0.2758	4.144	0.969255
other	vs.	German Shepherd Dog	0.946	0.6165	1.45	0.899659
other	vs.	Shetland Sheepdog	0.6	0.3552	1.013	0.23436
other	vs.	Staffordshire Bull Terrier	0.584	0.2927	1.166	0.344973
other	vs.	Finnish Lapponian Dog	0.597	0.3686	0.968	0.174337
other	vs.	Irish Soft Coated Wheaten Terrier	0.612	0.3448	1.087	0.32449
other	vs.	Miniature Poodle	0.603	0.3425	1.062	0.295504
other	vs.	Welsh Corgi Pembroke	1.437	0.4949	4.172	0.761836
German Shepherd Dog	vs.	Shetland Sheepdog	0.634	0.3223	1.248	0.361629
German Shepherd Dog	vs.	Staffordshire Bull Terrier	0.618	0.2739	1.394	0.433453
German Shepherd Dog	vs.	Finnish Lapponian Dog	0.632	0.3313	1.205	0.350589
German Shepherd Dog	vs.	Irish Soft Coated Wheaten Terrier	0.647	0.3159	1.327	0.422252
German Shepherd Dog	vs.	Miniature Poodle	0.638	0.3146	1.293	0.396785
German Shepherd Dog	vs.	Welsh Corgi Pembroke	1.52	0.482	4.79	0.744588
Shetland Sheepdog	vs.	Staffordshire Bull Terrier	0.974	0.43	2.208	0.97779
Shetland Sheepdog	vs.	Finnish Lapponian Dog	0.996	0.5192	1.91	0.9903
Shetland Sheepdog	vs.	Irish Soft Coated Wheaten Terrier	1.021	0.4961	2.1	0.97779
Shetland Sheepdog	vs.	Miniature Poodle	1.005	0.4818	2.098	0.9903
Shetland Sheepdog	vs.	Welsh Corgi Pembroke	2.396	0.7303	7.859	0.344973
Staffordshire Bull Terrier	vs.	Finnish Lapponian Dog	1.022	0.4638	2.253	0.97779
Staffordshire Bull Terrier	vs.	Irish Soft Coated Wheaten Terrier	1.048	0.4484	2.448	0.969255
Staffordshire Bull Terrier	vs.	Miniature Poodle	1.032	0.4354	2.446	0.97779
Staffordshire Bull Terrier	vs.	Welsh Corgi Pembroke	2.459	0.6921	8.737	0.350589
Finnish Lapponian Dog	vs.	Irish Soft Coated Wheaten Terrier	1.025	0.5142	2.043	0.97779
Finnish Lapponian Dog	vs.	Miniature Poodle	1.01	0.4975	2.048	0.986326
Finnish Lapponian Dog	vs.	Welsh Corgi Pembroke	2.405	0.748	7.735	0.344973
Irish Soft Coated Wheaten Terrier	vs.	Miniature Poodle	0.985	0.4543	2.136	0.982092
Irish Soft Coated Wheaten Terrier	vs.	Welsh Corgi Pembroke	2.347	0.7014	7.853	0.350589
Miniature Poodle	vs.	Welsh Corgi Pembroke	2.383	0.7245	7.837	0.344973
